# Supplementary material for: Five new subterranean amphipods of the genus Pseudocrangonyx from Korea (Crustacea, Amphipoda, Pseudocrangonyctidae)
Source: Zookeys. 2020 Sep 21;970:1–50. doi: 10.3897/zookeys.970.55035 (PMC7522114; doi:10.3897/zookeys.970.55035)
Supplement: XML Treatment for Pseudocrangonyx villosus [file zookeys.970.55035-treatment5.xml]

<!DOCTYPE tp:taxon-treatment
  PUBLIC "-//TaxonX//DTD Taxonomic Treatment Publishing DTD v0 20100105//EN" "tax-treatment-NSO.dtd">
<tp:taxon-treatment xmlns:tp="http://www.plazi.org/taxpub"><tp:treatment-meta><kwd-group><label>Taxon classification</label><kwd><named-content xmlns:xlink="http://www.w3.org/1999/xlink" content-type="kingdom">Animalia</named-content></kwd><kwd><named-content xmlns:xlink="http://www.w3.org/1999/xlink" content-type="order">Amphipoda</named-content></kwd><kwd><named-content xmlns:xlink="http://www.w3.org/1999/xlink" content-type="family">Pseudocrangonyctidae</named-content></kwd></kwd-group><mixed-citation publication-type="journal"><person-group><name><surname>Jung</surname><given-names>Tae Won</given-names></name><name><surname>Kim</surname><given-names>Jong Guk</given-names></name><name><surname>Kim</surname><given-names>Min-Seop</given-names></name><name><surname>Yoon</surname><given-names>Seong Myeong</given-names></name></person-group><article-title>Five new subterranean amphipods of the genus <italic><tp:taxon-name><tp:taxon-name-part taxon-name-part-type="genus" reg="Pseudocrangonyx">Pseudocrangonyx</tp:taxon-name-part></tp:taxon-name></italic> from Korea (<tp:taxon-name><tp:taxon-name-part taxon-name-part-type="subphylum">Crustacea</tp:taxon-name-part></tp:taxon-name>, <tp:taxon-name><tp:taxon-name-part taxon-name-part-type="order">Amphipoda</tp:taxon-name-part></tp:taxon-name>, <tp:taxon-name><tp:taxon-name-part taxon-name-part-type="family">Pseudocrangonyctidae</tp:taxon-name-part></tp:taxon-name>)</article-title><source>Zookeys</source><day>21</day><month>9</month><year>2020</year><volume>970</volume><fpage>1</fpage><lpage>50</lpage><pub-id pub-id-type="doi">10.3897/zookeys.970.55035</pub-id></mixed-citation></tp:treatment-meta><tp:nomenclature><tp:taxon-name><object-id xmlns:xlink="http://www.w3.org/1999/xlink" content-type="arpha" xlink:type="simple">0FDA7021-B8DA-5D35-A2FE-27FB2AC3C01E</object-id>
              <tp:taxon-name-part taxon-name-part-type="genus" reg="Pseudocrangonyx">Pseudocrangonyx</tp:taxon-name-part>
              <tp:taxon-name-part taxon-name-part-type="species" reg="villosus">villosus</tp:taxon-name-part>
              <object-id xmlns:xlink="http://www.w3.org/1999/xlink" content-type="zoobank" xlink:type="simple">http://zoobank.org/05766F5F-4020-49AE-975D-C2AE60663AD4</object-id>
            </tp:taxon-name><tp:taxon-status xmlns:xlink="http://www.w3.org/1999/xlink" xlink:type="simple">sp. nov.</tp:taxon-status><xref ref-type="fig" rid="F17">Figs 17</xref><xref ref-type="fig" rid="F18">, 18</xref><xref ref-type="fig" rid="F19">, 19</xref><xref ref-type="fig" rid="F20">, 20</xref><xref ref-type="fig" rid="F21">, 21</xref></tp:nomenclature><tp:treatment-sec sec-type="Korean name" id="SECID0EIYBG"><title>Korean name.</title><p>Teol-son-dong-gul-yeop-sae-u, new</p></tp:treatment-sec><tp:treatment-sec sec-type="type locality" id="SECID0ENYBG"><title>Type locality.</title><p>Ansanangul Cave, Beolcheon-ri, Danseong-myeon, Danyang-gun, Chungcheongbuk-do, South Korea; <named-content xmlns:xlink="http://www.w3.org/1999/xlink" content-type="dwc:verbatimCoordinates" xlink:type="simple"><named-content content-type="geo-json" specific-use="{&#34;type&#34;:&#34;Point&#34;,&#34;coordinates&#34;:[128.283333,36.869444]}" id="NCID0EWYBG" xlink:type="simple">36°52'10"N, 128°17'00"E</named-content></named-content>.</p><p><bold>Material examined.</bold> Type material. <bold><italic>Holotype</italic></bold>: 1 female, 12.4 mm, NIBRIV0000862811. <bold><italic>Paratypes</italic></bold>: 2 specimens, NIBRIV0000872413. All type materials were collected on 17 Mar 2002 by YG Choi.</p></tp:treatment-sec><tp:treatment-sec sec-type="etymology" id="SECID0EFZBG"><title>Etymology.</title><p>The specific name originates from the Latin word <italic><tp:taxon-name><tp:taxon-name-part taxon-name-part-type="genus" reg="Pseudocrangonyx"/><tp:taxon-name-part taxon-name-part-type="species" reg="villosus">villosus</tp:taxon-name-part></tp:taxon-name></italic> meaning hairy. This name refers to the more setose bases of pereopods 3 and 4 compared to other pseudocrangonyctids.</p></tp:treatment-sec><tp:treatment-sec sec-type="diagnosis" id="SECID0EVZBG"><title>Diagnosis.</title><p>Antenna 1, 1.61 × as long as body; 1<sup>st</sup>–3<sup>rd</sup> peduncular articles length ratio of 1.00 : 0.86 : 0.64. Antenna 2 peduncles moderate. Mandibles eight raker setae present on both sides. Maxilla 1 inner lobe with seven plumose setae on apical margin; palp with nine robust setae along distomedial to apical margins, with one oblique row of seven setae subdistally. Maxilla 2 with one oblique row of ten plumose setae on surface. Gnathopods 1 and 2 each possessing carpus with two rastellate setae, respectively. Pereopods 3 and 4 basis more setose on both margins. Pereopods 5–7 basis slightly elongate. Pereopod 5 carpus and propodus with rows of elongate setae medially. Pereopod 6, 1.24 × as long as pereopod 5. Pereopod 7 merus, carpus and propodus stout. Sternal gills present from pereonites 2 to 5 (1+1+1+1 in formulae). Epimeral plates 2 ventral margin with three setae anteriorly, posterodistal corner slightly notched bearing one elongate seta. Epimeral plates 3 posterior margin with eight setae, posterodistal corner slightly notched bearing one elongate seta, ventral margin with four submarginal setae anteriorly. Uropod 1 inner ramus with three elongate simple setae on ventral margin subproximally. Telson 0.71 × as wide as long, cleft for 35% of length.</p></tp:treatment-sec><tp:treatment-sec sec-type="description" id="SECID0E6ZBG"><title>Description.</title><p>Holotype female: Body (Fig. <xref ref-type="fig" rid="F17">17A</xref>) approximately 12.4 mm long.</p><fig id="F17" position="float" orientation="portrait"><object-id xmlns:xlink="http://www.w3.org/1999/xlink" content-type="doi" xlink:type="simple">10.3897/zookeys.970.55035.figure17</object-id><object-id xmlns:xlink="http://www.w3.org/1999/xlink" content-type="arpha" xlink:type="simple">701CEC1E-E98D-57BF-B441-FB8488648755</object-id><label>Figure 17.</label><caption><p><italic><tp:taxon-name><tp:taxon-name-part taxon-name-part-type="genus" reg="Pseudocrangonyx">Pseudocrangonyx</tp:taxon-name-part> <tp:taxon-name-part taxon-name-part-type="species" reg="villosus">villosus</tp:taxon-name-part></tp:taxon-name></italic> sp. nov. Holotype: female, NIBRV0000862811, 12.4 mm, from Ansanan Cave, South Korea. <bold>A</bold> habitus <bold>B</bold> head <bold>C</bold> antenna 1 <bold>D</bold> antenna 2 <bold>E</bold> upper lip <bold>F</bold> lower lip <bold>G</bold> right mandible <bold>H</bold> left mandible <bold>I</bold> maxilla 1 <bold>J</bold> maxilla 2.</p></caption><graphic xmlns:xlink="http://www.w3.org/1999/xlink" xlink:href="zookeys-970-001-g017.jpg" position="float" orientation="portrait" xlink:type="simple" id="oo_454710.jpg"><uri content-type="original_file" xlink:type="simple">https://binary.pensoft.net/fig/454710</uri></graphic></fig><p>Head (Fig. <xref ref-type="fig" rid="F17">17B</xref>) as long as pereonite 1; rostrum reduced, with three minute setae; lateral cephalic lobe anteriorly expanded, apex rounded, slightly dilated anteroventrally; antennal sinus not deep; eye absent.</p><p>Antenna 1 (Fig. <xref ref-type="fig" rid="F17">17C</xref>) 0.61 × as long as body; 1<sup>st</sup>–3<sup>rd</sup> peduncular articles length ratio of 1.00 : 0.86 : 0.64; 1<sup>st</sup> article stout, posterior margin with simple setae only; accessory flagellum bi-articulate, last article very reduced; flagellum 1.32 × as long as peduncles, composed of 23 articles, calceoli absent, aesthetascs present from 16<sup>th</sup> to last articles.</p><p>Antenna 2 (Fig. <xref ref-type="fig" rid="F17">17D</xref>) 0.59 × as long as antenna 1; antennal cone developed, apex rounded; 4<sup>th</sup> peduncular article margins parallel, 0.25 × wider than long, posterior margin with one row of setae in the middle and one elongate seta subdistally, 5<sup>th</sup> article 0.95 × as long and 0.61 × as wide as 4<sup>th</sup> article, three calceoli present on medial surface; flagellum composed of nine articles, 1.05 × as long as 5<sup>th</sup> peduncular article, single calceoli present from 1<sup>st</sup> to 5<sup>th</sup> articles medially, aesthetascs absent.</p><p>Upper lip (Fig. <xref ref-type="fig" rid="F17">17E</xref>) rounded, apex slightly produced apically, covered with minute setae, not notched.</p><p>Lower lip (Fig. <xref ref-type="fig" rid="F17">17F</xref>) inner lobes indistinct; outer lobes covered with minute setae; mandibular processes developed.</p><p>Mandible (Fig. <xref ref-type="fig" rid="F17">17G, H</xref>) incisor 5-dentate on both sides; lacinia mobilis tri-cuspidate (two of them finely dentate and one small, produced upwards) on right and 5-dentate on left side; eight raker setae present on both sides; molar process columnar, triturative, without plumose setae on both sides; palp tri-articulate; 2<sup>nd</sup> article convex and with 18 setae medially; 3<sup>rd</sup> article subfalcate, as long as 2<sup>nd</sup> article, lined with 27 setae from medial margin to apex, with six setae laterally.</p><p>Maxilla 1 (Fig. <xref ref-type="fig" rid="F17">17I</xref>) inner lobe subrhomboid, with seven plumose setae on apical margin; outer lobe with seven dentate robust setae; palp bi-articulate, 2<sup>nd</sup> article apex exceeding apical setae of outer plate, with nine robust setae along distomedial to apical margins, with one oblique row of seven setae subdistally.</p><p>Maxilla 2 (Fig. <xref ref-type="fig" rid="F17">17J</xref>) inner lobe slightly shorter but wider than outer lobe, with one oblique row of ten plumose setae on surface and two rows of simple setae on apical margin; outer lobe apical margin with two rows of simple setae.</p><p>Maxilliped (Fig. <xref ref-type="fig" rid="F18">18A</xref>) inner lobe subrectangular, apex rounded, with six subdentate robust setae mediodistally and with seven plumose setae apically and subapically; outer lobe elongate semicircular, as long as 2<sup>nd</sup> palp article, with six plumose setae on apical margin and six dentate robust setae on mediodistal margin; palp composed of four articles; 2<sup>nd</sup> article with many setae on medial margin; 3<sup>rd</sup> article slightly dilated distally, 0.63 × as long as 2<sup>nd</sup> article; 4<sup>th</sup> article falcate, 0.59 × as long as 3<sup>rd</sup> article, apical setae 0.71 × as long as 4<sup>th</sup> article.</p><p>Gnathopod 1 (Fig. <xref ref-type="fig" rid="F18">18B</xref>) coxa subrectangular, 1.43 × wider than long, anterodistal corner somewhat produced, with six setae marginally, ventral margin a little convex, posterior margin slightly humped proximally; basis obtuse trapezoidal, posteriorly expanded, 0.51 × wider than long, lined with elongate simple setae posteriorly, anterior margin without setae; ischium 0.26 × as long as basis, with small anterior lobe; carpus 0.56 × as long as basis, with two pairs of robust setae on anterior margin, carpal lobe not developed, apex rounded with two rastellate setae and many simple or serrate setae; propodus subovate, 1.32 × as long and 1.48 × as wide as basis, posterior margin with four robust setae successively increasing distally, palm irregular, defined by largest lateral seta of posterior margin, finely serrated, lined with ten robust setae medially; dactylus as long as palm, inner margin toothed, outer margin with four setae, unguis developed.</p><fig id="F18" position="float" orientation="portrait"><object-id xmlns:xlink="http://www.w3.org/1999/xlink" content-type="doi" xlink:type="simple">10.3897/zookeys.970.55035.figure18</object-id><object-id xmlns:xlink="http://www.w3.org/1999/xlink" content-type="arpha" xlink:type="simple">55ECB38F-E31C-5E78-A65E-99C558DC042A</object-id><label>Figure 18.</label><caption><p><italic><tp:taxon-name><tp:taxon-name-part taxon-name-part-type="genus" reg="Pseudocrangonyx">Pseudocrangonyx</tp:taxon-name-part> <tp:taxon-name-part taxon-name-part-type="species" reg="villosus">villosus</tp:taxon-name-part></tp:taxon-name></italic> sp. nov. Holotype: female, NIBRV0000862811, 12.4 mm, from Ansanan Cave, South Korea. <bold>A</bold> maxilliped <bold>B</bold> gnathopod 1 <bold>C</bold> gnathopod 2.</p></caption><graphic xmlns:xlink="http://www.w3.org/1999/xlink" xlink:href="zookeys-970-001-g018.jpg" position="float" orientation="portrait" xlink:type="simple" id="oo_454711.jpg"><uri content-type="original_file" xlink:type="simple">https://binary.pensoft.net/fig/454711</uri></graphic></fig><p>Gnathopod 2 (Fig. <xref ref-type="fig" rid="F18">18C</xref>) 1.10 × as long as gnathopod 1; coxa 1.13 × as long as that of gnathopod 1, 1.22 × wider than long, anterior and ventral margins not produced, rounded, lined with 15 setae, posterior margin humped proximally; basis somewhat expanded posteroproximally, 0.34 × wider than long, lined with elongate simple setae posteriorly, anterior margin without setae; ischium 0.14 × as long as basis, with small anterior lobe; carpus 0.56 × as long as basis, with two clusters of robust setae on anterior margin, carpal lobe not developed, broader than that of gnathopod 1 margin, weakly crenulate, with two rastellate setae and many simple or serrate setae; propodus trapezoidal, 1.00 × as long and 1.54 × as wide as basis, anterior margin slightly convex, posterior margin 0.57 × as long as anterior margin, lined with seven clusters of elongate setae, with two defining robust setae distally; palm irregular, finely serrated, lined with 12 medial and 14 lateral robust setae; dactylus as long as palm, inner margin toothed, outer margin with three setae, unguis developed.</p><p>Pereopod 3 (Fig. <xref ref-type="fig" rid="F19">19A</xref>) coxa subrectangular, 1.19 × wider than long, slightly humped posteroproximally, ventral margin a little concave, with eleven setae anteriorly and four setae at posteroventral corner; coxal gill subovate; basis expanded, 0.69 × as wide and 3.05 × as long as coxa, width longest at proximal 1/3 and gradually diminished distally, margins lined with setae but posterior ones longer than anterior ones; ischium 0.16 × as long as basis; merus anterodistally expanded, 0.30 × wider than long, 0.49 × as long as basis, anterodistal corner produced, apex blunt; carpus not expanded, 0.37 × as long as basis; propodus, 0.42 × as long as basis, linear; dactylus 0.32 × as long as propodus, unguis developed.</p><fig id="F19" position="float" orientation="portrait"><object-id xmlns:xlink="http://www.w3.org/1999/xlink" content-type="doi" xlink:type="simple">10.3897/zookeys.970.55035.figure19</object-id><object-id xmlns:xlink="http://www.w3.org/1999/xlink" content-type="arpha" xlink:type="simple">B9009805-F1B2-5CA6-934A-014ECDBF8292</object-id><label>Figure 19.</label><caption><p><italic><tp:taxon-name><tp:taxon-name-part taxon-name-part-type="genus" reg="Pseudocrangonyx">Pseudocrangonyx</tp:taxon-name-part> <tp:taxon-name-part taxon-name-part-type="species" reg="villosus">villosus</tp:taxon-name-part></tp:taxon-name></italic> sp. nov. Holotype: female, NIBRV0000862811, 12.4 mm, from Ansanan Cave, South Korea. <bold>A</bold> pereopod 3 <bold>B</bold> pereopod 4 <bold>C–F</bold> oostegites of gnathopod 2–pereopod 5.</p></caption><graphic xmlns:xlink="http://www.w3.org/1999/xlink" xlink:href="zookeys-970-001-g019.jpg" position="float" orientation="portrait" xlink:type="simple" id="oo_454712.jpg"><uri content-type="original_file" xlink:type="simple">https://binary.pensoft.net/fig/454712</uri></graphic></fig><p>Pereopod 4 (Fig. <xref ref-type="fig" rid="F19">19B</xref>) similar to pereopod 3; merus, carpus and propodus slightly longer than those of pereopod 3.</p><p>Pereopod 5 (Fig. <xref ref-type="fig" rid="F20">20A, B</xref>) coxa bilobate, anterior lobe larger than posterior lobe, expanded ventrally (1.00 × as long as wide), margin rounded, lined with 13 simple setae; posterior lobe with three setae posteriorly; coxal gill subovate; basis expanded, subrectangular, slightly expanded, 0.43 × wider than long, anterior margin slightly convex, lined with two single robust setae and four clusters of robust and simple setae, posterior margin lined with 28 simple setae, distal corner produced forming an angle; merus posterodistally expanded, 0.37 × as wide and 0.76 × as long as basis, with three clusters of simple setae on anterior margin and one robust seta and two clusters of robust setae on posterior margin; carpus not expanded, 0.79 × as long as basis, with three setal clusters on medial surface anteriorly and two robust setal clusters on lateral surface posteriorly; propodus linear, as long as carpus, anterior margin with four setal clusters (longest seta of distal cluster slightly exceeding end of propodus) and one pair of locking robust setae distally, posterior margin with five clusters of simple setae, with one cluster of simple and robust setae at distal corner; dactylus 0.26 × as long as propodus, unguis developed.</p><p>Pereopod 6 (Fig. <xref ref-type="fig" rid="F20">20C</xref>) 1.24 × as long as pereopod 5; coxa bilobate, anterior lobe 0.59 × as long as that of pereopod 5, with three setae ventrally, posterior lobe narrow, expanded backward, with two setae posteriorly; basis expanded, subrectangular, slightly expanded, 1.16 × as long and 1.07 × as wide as that of pereopod 5, 0.40 × wider than long, with three single and four clusters of setae on anterior margin, with 16 setae on posterior margin, posterodistal corner produced forming an angle, but weaker than that of pereopod 5; merus posterodistally expanded, 0.48 × as wide and 0.89 × as long as basis, with four anterior and four posterior setal clusters; carpus not expanded, 0.83 × as long as basis, with four setal clusters on medial surface anteriorly and three setal clusters on lateral surface posteriorly; propodus linear, as long as carpus, anterior margin with four setal clusters (longest seta of distal cluster not exceeding end of propodus) and one pair of locking robust setae distally, posterior margin with one single seta and three clusters of simple setae and one distal cluster of elongate setae; dactylus 0.27 × as long as propodus, unguis developed.</p><fig id="F20" position="float" orientation="portrait"><object-id xmlns:xlink="http://www.w3.org/1999/xlink" content-type="doi" xlink:type="simple">10.3897/zookeys.970.55035.figure20</object-id><object-id xmlns:xlink="http://www.w3.org/1999/xlink" content-type="arpha" xlink:type="simple">E2CC6044-EDD0-56B7-B310-D98C05403F5D</object-id><label>Figure 20.</label><caption><p><italic><tp:taxon-name><tp:taxon-name-part taxon-name-part-type="genus" reg="Pseudocrangonyx">Pseudocrangonyx</tp:taxon-name-part> <tp:taxon-name-part taxon-name-part-type="species" reg="villosus">villosus</tp:taxon-name-part></tp:taxon-name></italic> sp. nov. Holotype: female, NIBRV0000862811, 12.4 mm, from Ansanan Cave, South Korea. <bold>A</bold> pereopod 5 <bold>B</bold> coxal gill of pereopod 5 <bold>C</bold> pereopod 6 <bold>D</bold> pereopod 7.</p></caption><graphic xmlns:xlink="http://www.w3.org/1999/xlink" xlink:href="zookeys-970-001-g020.jpg" position="float" orientation="portrait" xlink:type="simple" id="oo_454713.jpg"><uri content-type="original_file" xlink:type="simple">https://binary.pensoft.net/fig/454713</uri></graphic></fig><p>Pereopod 7 (Fig. <xref ref-type="fig" rid="F20">20D</xref>) 0.93 × as long as pereopod 6, but width slightly thicker universally; coxa unilobed, subtriangular, 0.82 × as long as that of pereopod 6, posteriorly expanded with three setae at posterior corner, with one seta on ventral margin; basis expanded, subrectangular, as long and wide as that of pereopod 6, posterodistal expansion weaker than those of pereopods 6 and 7; merus posterodistally expanded, 0.67 × as wide and 0.77 × as long as basis, with two setal clusters anteriorly and one single robust seta and two setal clusters posteriorly; carpus as long as merus, rectangular, not narrowed, 0.24 × as wide as long; propodus linear but thicker than that of pereopod 6, 1.10 × as long as carpus, anterior margin with four setal clusters (without elongate setae) and one pair of locking robust setae distally, with three clusters of simple setae posteriorly; dactylus 0.30 × as long as propodus, unguis developed.</p><p>Oostegites (Fig. <xref ref-type="fig" rid="F19">19C–F</xref>) present from gnathopod 2 to pereopod 5, narrow, with marginal seta, shortest in that of pereonite 5.</p><p>Sternal gills (Fig. <xref ref-type="fig" rid="F21">21A</xref>) present from pereonites 2 to 5 (1+1+1+1 in formulae), narrower than oostegites, similar to each other in length.</p><p>Epimeral plate 1 subquadrate, a little produced posteroventrally, ventral margin without setae, posterior margin with seven setae, posterodistal corner slightly notched bearing one elongate seta. Epimeral plate 2 subquadrate, slightly larger than epimeron 1, ventral margin with three setae anteriorly, posterior margin with nine setae, posterodistal corner slightly notched bearing one elongate seta. Epimeral plate 3 posterior margin with eight setae, posterodistal corner slightly notched bearing one elongate seta, ventral margin with four submarginal setae anteriorly (Fig. <xref ref-type="fig" rid="F21">21B</xref>).</p><p>Pleopod 1 (Fig. <xref ref-type="fig" rid="F21">21C</xref>) peduncle with one pair of retinaculae mediodistally and one pair of simple setae laterodistally, with one seta on lateral margin; outer ramus 1.55 × as long as peduncle, composed of 15 articles; inner ramus 1.74 × as long as peduncle, composed of 13 articles (coalesced 1<sup>st</sup> article as long as proximal three articles of outer ramus combined).</p><p>Pleopod 2 (Fig. <xref ref-type="fig" rid="F21">21D</xref>) peduncle 1.10 × as long as that of pleopod 1, with one pair of retinaculae mediodistally and one pair of simple setae laterodistally, margins without setae; outer ramus 1.33 × as long as peduncle, composed of 14 articles; inner ramus 1.10 × as long as outer ramus, composed of twelve articles (coalesced 1<sup>st</sup> article with suture, as long as proximal three articles of outer ramus combined).</p><p>Pleopod 3 (Fig. <xref ref-type="fig" rid="F21">21E</xref>) 0.92 × as long as pleopod 2; peduncle 0.98 × as long as that of pleopod 2, with one pair of retinaculae mediodistally and one pair of simple setae laterodistally, with one pair of setae on lateral margin; outer ramus 1.18 × as long as peduncle, composed of twelve articles; inner ramus 1.15 × as long as outer ramus, composed of twelve articles (1<sup>st</sup> coalesced article reaching middle of 2<sup>nd</sup> article of outer ramus).</p><p>Uropod 1 (Fig. <xref ref-type="fig" rid="F21">21F</xref>) peduncle with one basofacial seta, with four marginal robust setae and one distal robust seta dorsolaterally, with one marginal robust seta and one distal robust seta dorsomedially; outer ramus 0.53 × as long as peduncle, with one robust seta dorsomedially and two robust setae dorsolaterally, apical cluster composed of five robust setae; inner ramus 1.36 × as long as outer ramus, with four robust setae dorsomedially and two robust setae dorsolaterally, apical cluster composed of seven robust setae and one sensory seta, with three elongate simple setae on ventral margin subproximally.</p><p>Uropod 2 (Fig. <xref ref-type="fig" rid="F21">21G</xref>) 0.68 × as long as uropod 2; peduncle 0.50 × as long as that of uropod 1, with two marginal setae and one pair of distal setae dorsolaterally, with one distal seta dorsomedially; outer ramus 0.78 × as long as peduncle, with two robust setae dorsolaterally, apical cluster composed of five robust setae; inner ramus 1.48 × as long as outer ramus, with three robust setae dorsomedially and two robust setae dorsolaterally, apical cluster composed of seven robust setae and one sensory seta.</p><p>Uropod 3 (Fig. <xref ref-type="fig" rid="F21">21H</xref>) uniramous, 0.86 × as long as uropod 1; peduncle short, 0.57 × as long as uropod 2, with one minute seta on medial margin and one robust seta mediodistally, with one setal cluster on laterodistal margin; ramus 3.24 × as long as peduncle, bi-articulate, proximal article gradually diminished in width, with six clusters of setae laterally and five clusters of setae medially (longest seta of distal cluster exceeding distal article ramus), distal article 0.08 × as long as proximal article, with three elongate simple setae apically.</p><p>Telson (Fig. <xref ref-type="fig" rid="F21">21I</xref>) 0.71 × as wide as long, cleft for 35% of length, each lobe with one pair of penicillate setae dorsally, and one penicillate seta and four robust setae on apex.</p><fig id="F21" position="float" orientation="portrait"><object-id xmlns:xlink="http://www.w3.org/1999/xlink" content-type="doi" xlink:type="simple">10.3897/zookeys.970.55035.figure21</object-id><object-id xmlns:xlink="http://www.w3.org/1999/xlink" content-type="arpha" xlink:type="simple">C4D276A2-C756-5C75-A1FE-FC0DBE4F59A9</object-id><label>Figure 21.</label><caption><p><italic><tp:taxon-name><tp:taxon-name-part taxon-name-part-type="genus" reg="Pseudocrangonyx">Pseudocrangonyx</tp:taxon-name-part> <tp:taxon-name-part taxon-name-part-type="species" reg="villosus">villosus</tp:taxon-name-part></tp:taxon-name></italic> sp. nov. Holotype: female, NIBRV0000862811, 12.4 mm, from Ansanan Cave, South Korea. <bold>A</bold> sternal gills <bold>B</bold> epimeral plates and urosomites <bold>C</bold> pleopod 1 <bold>D</bold> pleopod 2 <bold>E</bold> pleopod 3 <bold>F</bold> uropod 1 <bold>G</bold> uropod 2 <bold>H</bold> uropod 3 <bold>I</bold> telson. Abbreviations: Ep, epimeral plate; Pn, pereonite; sg, sternal gill; ir, inner ramus; and or, outer ramus.</p></caption><graphic xmlns:xlink="http://www.w3.org/1999/xlink" xlink:href="zookeys-970-001-g021.jpg" position="float" orientation="portrait" xlink:type="simple" id="oo_454714.jpg"><uri content-type="original_file" xlink:type="simple">https://binary.pensoft.net/fig/454714</uri></graphic></fig></tp:treatment-sec><tp:treatment-sec sec-type="remarks" id="SECID0EKGAI"><title>Remarks.</title><p><italic><tp:taxon-name><tp:taxon-name-part taxon-name-part-type="genus" reg="Pseudocrangonyx">Pseudocrangonyx</tp:taxon-name-part> <tp:taxon-name-part taxon-name-part-type="species" reg="villosus">villosus</tp:taxon-name-part></tp:taxon-name></italic> sp. nov. is distinguished from other Korean pseudocrangonyctids such as <italic><tp:taxon-name><tp:taxon-name-part taxon-name-part-type="genus" reg="Pseudocrangonyx">P.</tp:taxon-name-part> <tp:taxon-name-part taxon-name-part-type="species" reg="asiaticus">asiaticus</tp:taxon-name-part></tp:taxon-name></italic>, <italic><tp:taxon-name><tp:taxon-name-part taxon-name-part-type="genus" reg="Pseudocrangonyx">P.</tp:taxon-name-part> <tp:taxon-name-part taxon-name-part-type="species" reg="coreanus">coreanus</tp:taxon-name-part></tp:taxon-name></italic>, <italic><tp:taxon-name><tp:taxon-name-part taxon-name-part-type="genus" reg="Pseudocrangonyx">P.</tp:taxon-name-part> <tp:taxon-name-part taxon-name-part-type="species" reg="concavus">concavus</tp:taxon-name-part></tp:taxon-name></italic> sp. nov., <italic><tp:taxon-name><tp:taxon-name-part taxon-name-part-type="genus" reg="Pseudocrangonyx">P.</tp:taxon-name-part> <tp:taxon-name-part taxon-name-part-type="species" reg="crassus">crassus</tp:taxon-name-part></tp:taxon-name></italic> sp. nov., <italic><tp:taxon-name><tp:taxon-name-part taxon-name-part-type="genus" reg="Pseudocrangonyx">P.</tp:taxon-name-part> <tp:taxon-name-part taxon-name-part-type="species" reg="daejeonensis">daejeonensis</tp:taxon-name-part></tp:taxon-name></italic>, <italic><tp:taxon-name><tp:taxon-name-part taxon-name-part-type="genus" reg="Pseudocrangonyx">P.</tp:taxon-name-part> <tp:taxon-name-part taxon-name-part-type="species" reg="gracilipes">gracilipes</tp:taxon-name-part></tp:taxon-name></italic> sp. nov., <italic><tp:taxon-name><tp:taxon-name-part taxon-name-part-type="genus" reg="Pseudocrangonyx">P.</tp:taxon-name-part> <tp:taxon-name-part taxon-name-part-type="species" reg="joolaei">joolaei</tp:taxon-name-part></tp:taxon-name></italic>, <italic><tp:taxon-name><tp:taxon-name-part taxon-name-part-type="genus" reg="Pseudocrangonyx">P.</tp:taxon-name-part> <tp:taxon-name-part taxon-name-part-type="species" reg="minutus">minutus</tp:taxon-name-part></tp:taxon-name></italic> sp. nov., and <italic><tp:taxon-name><tp:taxon-name-part taxon-name-part-type="genus" reg="Pseudocrangonyx">P.</tp:taxon-name-part> <tp:taxon-name-part taxon-name-part-type="species" reg="villosus">villosus</tp:taxon-name-part></tp:taxon-name></italic> sp. nov. in that antenna 1 is longer than half length of the body and the 2<sup>nd</sup> peduncular article is 0.89 times as long as the 1<sup>st</sup> peduncular article. In addition, maxilla 1 has seven plumose setae on the inner lobe, and a row on the inner lobe of maxilla 2 is composed of ten plumose setae. Both gnathopods have two rastellate setae on the carpus; each basis of pereopods 3 and 4 is more setose along the margins while the bases of pereopods 5–7 are more elongate than those of other Korean pseudocrangonyctids mentioned above. Finally, the sternal gills are present in pereonites 2 to 5 (1+1+1+1 in formulae) and the posterodistal corners of all epimeral plates are notched (<xref ref-type="bibr" rid="B25">Uéno 1934</xref>, 1966, <xref ref-type="bibr" rid="B13">Lee et al. 2018</xref>, <xref ref-type="bibr" rid="B14">2020</xref>).</p></tp:treatment-sec><ref-list><ref id="B25"><mixed-citation xmlns:xlink="http://www.w3.org/1999/xlink" xlink:type="simple"><person-group><name name-style="western"><surname>Uéno</surname><given-names>M</given-names></name></person-group> (<year>1934</year>) <article-title>Subterranean <tp:taxon-name><tp:taxon-name-part taxon-name-part-type="subphylum">Crustacea</tp:taxon-name-part></tp:taxon-name> from Kwantung.</article-title><source>Annotationes Zoologicae Japonenses</source><volume>14</volume>: <fpage>445</fpage>–<lpage>450</lpage>.</mixed-citation></ref><ref id="B13"><mixed-citation xmlns:xlink="http://www.w3.org/1999/xlink" xlink:type="simple"><person-group><name name-style="western"><surname>Lee</surname><given-names>C-W</given-names></name><name name-style="western"><surname>Tomikawa</surname><given-names>K</given-names></name><name name-style="western"><surname>Nakano</surname><given-names>T</given-names></name><name name-style="western"><surname>Min</surname><given-names>G-S</given-names></name></person-group> (<year>2018</year>) <article-title>A new species of the genus <italic><tp:taxon-name><tp:taxon-name-part taxon-name-part-type="genus">Pseudocrangonyx</tp:taxon-name-part></tp:taxon-name></italic> (<tp:taxon-name><tp:taxon-name-part taxon-name-part-type="subphylum">Crustacea</tp:taxon-name-part></tp:taxon-name>, <tp:taxon-name><tp:taxon-name-part taxon-name-part-type="order">Amphipoda</tp:taxon-name-part></tp:taxon-name>, <tp:taxon-name><tp:taxon-name-part taxon-name-part-type="family">Pseudocrangonyctidae</tp:taxon-name-part></tp:taxon-name>) from Korea.</article-title><source>ZooKeys</source><volume>735</volume>: <fpage>27</fpage>–<lpage>44</lpage>. <ext-link xlink:type="simple" ext-link-type="doi" xlink:href="10.3897/zookeys.735.21697">https://doi.org/10.3897/zookeys.735.21697</ext-link></mixed-citation></ref><ref id="B14"><mixed-citation xmlns:xlink="http://www.w3.org/1999/xlink" xlink:type="simple"><person-group><name name-style="western"><surname>Lee</surname><given-names>C-W</given-names></name><name name-style="western"><surname>Tomikawa</surname><given-names>K</given-names></name><name name-style="western"><surname>Nakano</surname><given-names>T</given-names></name><name name-style="western"><surname>Min</surname><given-names>G-S</given-names></name></person-group> (<year>2020</year>) <article-title>A new species of the genus <italic><tp:taxon-name><tp:taxon-name-part taxon-name-part-type="genus">Pseudocrangonyx</tp:taxon-name-part></tp:taxon-name></italic> (<tp:taxon-name><tp:taxon-name-part taxon-name-part-type="subphylum">Crustacea</tp:taxon-name-part></tp:taxon-name>: <tp:taxon-name><tp:taxon-name-part taxon-name-part-type="order">Amphipoda</tp:taxon-name-part></tp:taxon-name>: <tp:taxon-name><tp:taxon-name-part taxon-name-part-type="family">Pseudocrangonyctidae</tp:taxon-name-part></tp:taxon-name>) from Simbok Cave, Korea.</article-title><source>Zootaxa</source><volume>4731</volume>(<issue>3</issue>): <fpage>321</fpage>–<lpage>344</lpage>. <ext-link xlink:type="simple" ext-link-type="doi" xlink:href="10.11646/zootaxa.4731.3.2">https://doi.org/10.11646/zootaxa.4731.3.2</ext-link></mixed-citation></ref></ref-list></tp:taxon-treatment>
